# Supplementary material for: Data on ecological associations and stand structure of chilgoza pine (Pinus gerardiana Wall. ex D. Don) in Afghanistan
Source: Data Brief. 2018 Mar 30;18:939–46. doi: 10.1016/j.dib.2018.03.118 (PMC5996500; doi:10.1016/j.dib.2018.03.118)
Supplement: Supplementary file 2 — Supplementary material [file mmc2.xlsx]

## Sheet: Sheet1
Province	Location	Plot	Species	Trees(indv/ha)	Seedling & sapling (indv.ha)	Dbh(cm)
Khost	Musakhel	1	P.gerardiana	720	100	43.2901
Khost	Musakhel	2	P.gerardiana	1040	160	39.7887
Khost	Musakhel	3	P.gerardiana	380	60	46.1549
Khost	Musakhel	4	P.gerardiana	420	80	49.338
Khost	Qalandar	1	P.gerardiana	300	20	49.0197
Khost	Qalandar	2	P.gerardiana	440	40	44.8817
Khost	Qalandar	3	P.gerardiana	300	20	47.1099
Khost	Qalandar	4	P.gerardiana	240	0	52.8394
Paktika	Urgun	1	P.gerardiana	440	400	38.8338
Paktika	Urgun	2	P.gerardiana	500	440	28.6479
Paktika	Urgun	3	P.gerardiana	420	240	66.8451
Paktika	Urgun	4	P.gerardiana	340	0	73.2113
Laghman	Alisheng	1	P.gerardiana	340	240	24.1916
Paktia	Zazai Aryob	1	P.gerardiana	280	3720	42.9718
Paktia	Zazai Aryob	2	P.gerardiana	420	2340	50.6113
Paktia	Ahmad Khel	3	P.gerardiana	320	1420	37.5606
Paktia	Ahmad Khel	4	P.gerardiana	660	1640	30.2394
Khost	Musakhel	1	C.deodara	0	0	NA
Khost	Musakhel	2	C.deodara	0	0	NA
Khost	Musakhel	3	C.deodara	0	0	NA
Khost	Musakhel	4	C.deodara	0	0	NA
Khost	Qalandar	1	C.deodara	0	0	NA
Khost	Qalandar	2	C.deodara	20	0	NA
Khost	Qalandar	3	C.deodara	0	0	NA
Khost	Qalandar	4	C.deodara	0	0	NA
Paktika	Urgun	1	C.deodara	100	0	NA
Paktika	Urgun	2	C.deodara	160	0	NA
Paktika	Urgun	3	C.deodara	0	0	NA
Paktika	Urgun	4	C.deodara	0	0	NA
Laghman	Alisheng	1	C.deodara	0	0	NA
Paktia	Zazai Aryob	1	C.deodara	0	320	NA
Paktia	Zazai Aryob	2	C.deodara	0	0	NA
Paktia	Ahmad Khel	3	C.deodara	0	0	NA
Paktia	Ahmad Khel	4	C.deodara	0	0	NA
Khost	Musakhel	1	P.wallichiana	0	0	NA
Khost	Musakhel	2	P.wallichiana	0	0	NA
Khost	Musakhel	3	P.wallichiana	0	0	NA
Khost	Musakhel	4	P.wallichiana	0	0	NA
Khost	Qalandar	1	P.wallichiana	0	0	NA
Khost	Qalandar	2	P.wallichiana	0	0	NA
Khost	Qalandar	3	P.wallichiana	0	0	NA
Khost	Qalandar	4	P.wallichiana	0	0	NA
Paktika	Urgun	1	P.wallichiana	0	0	NA
Paktika	Urgun	2	P.wallichiana	0	0	NA
Paktika	Urgun	3	P.wallichiana	0	0	NA
Paktika	Urgun	4	P.wallichiana	0	0	NA
Laghman	Alisheng	1	P.wallichiana	160	0	NA
Paktia	Zazai Aryob	1	P.wallichiana	0	0	NA
Paktia	Zazai Aryob	2	P.wallichiana	0	0	NA
Paktia	Ahmad Khel	3	P.wallichiana	0	0	NA
Paktia	Ahmad Khel	4	P.wallichiana	0	0	NA
Khost	Musakhel	1	Q.baloot	0	0	NA
Khost	Musakhel	2	Q.baloot	0	0	NA
Khost	Musakhel	3	Q.baloot	0	0	NA
Khost	Musakhel	4	Q.baloot	0	0	NA
Khost	Qalandar	1	Q.baloot	0	0	NA
Khost	Qalandar	2	Q.baloot	0	0	NA
Khost	Qalandar	3	Q.baloot	0	0	NA
Khost	Qalandar	4	Q.baloot	0	0	NA
Paktika	Urgun	1	Q.baloot	320	0	NA
Paktika	Urgun	2	Q.baloot	280	0	NA
Paktika	Urgun	3	Q.baloot	60	0	NA
Paktika	Urgun	4	Q.baloot	0	0	NA
Laghman	Alisheng	1	Q.baloot	440	0	NA
Paktia	Zazai Aryob	1	Q.baloot	0	0	NA
Paktia	Zazai Aryob	2	Q.baloot	0	0	NA
Paktia	Ahmad Khel	3	Q.baloot	0	0	NA
Paktia	Ahmad Khel	4	Q.baloot	0	0	NA
