# Supplementary material for: Data on ecological associations and stand structure of chilgoza pine (Pinus gerardiana Wall. ex D. Don) in Afghanistan
Source: Data Brief. 2018 Mar 30;18:939–46. doi: 10.1016/j.dib.2018.03.118 (PMC5996500; doi:10.1016/j.dib.2018.03.118)
Supplement: Supplementary file 3 — Supplementary material [file mmc3.xlsx]

## Sheet: core data
Province	Location	Tree_id	Core_id	Dbh(cm)	Height(m)	Age(year)	Pith date	BA (m2)	Volume (m3)
Paktika	Sarobi	1	1	42.545	7.3152	100	1908	0.14	0.44
Paktika	Sarobi	2	2	29.21	5.4864	79	1920	0.07	0.15
Paktika	Sarobi	3	3	67.818	9.7536	228	1781	0.36	1.48
Paktika	Sarobi	4	4	79.375	13.716	309	1700	0.49	2.85
Paktika	Sarobi	5	5	52.705	12.8016	330	1679	0.22	1.17
Paktika	Sarobi	6	6	53.34	11.5824	225	1774	0.22	1.09
Paktia	Shawat	7	1	51.816	10.3632	241	1768	0.21	0.92
Paktia	Shawat	8	2	15.24	4.572	88	1921	0.02	0.04
Paktia	Shawat	9	3	48.514	9.7536	NA	NA	0.18	0.76
Paktia	Shawat	10	4	31.242	7.62	93	1916	0.08	0.25
Paktia	Mirzaka	11	1	36.576	7.62	159	1850	0.11	0.34
Paktia	Mirzaka	12	2	22.86	6.096	75	1934	0.04	0.11
Paktia	Mirzaka	13	3	12.954	5.4864	89	1920	0.01	0.03
Paktia	Mirzaka	14	4	15.24	5.4864	68	1941	0.02	0.04
Paktia	Mirzaka	15	5	21.336	6.4008	76	1933	0.04	0.1
